# Supplementary material for: Pharmacological Analysis of GABAA Receptor and Sigma1R Chaperone Interaction: Research Report I―Investigation of the Anxiolytic, Anticonvulsant and Hypnotic Effects of Allosteric GABAA Receptors’ Ligands
Source: Int J Mol Sci. 2023 May 31;24(11):9580. doi: 10.3390/ijms24119580 (PMC10253922; doi:10.3390/ijms24119580)
Supplement: Supplementary file 1 [file ijms-24-09580-s001.zip]

Archive with 1 entries (1 files):
- ijms-2398506-supplementary.pdf
